# Supplementary material for: Functional selectivity of insulin receptor revealed by aptamer-trapped receptor structures
Source: Nat Commun. 2022 Oct 30;13:6500. doi: 10.1038/s41467-022-34292-8 (PMC9618554; doi:10.1038/s41467-022-34292-8)
Supplement: Supplementary file 4 — Source Data [file 41467_2022_34292_MOESM4_ESM.xlsx]

## Sheet: Fig 1. h
												Band intensity			Fold of basal
												Exp(#1)	Exp(#2)	Exp(#3)	Exp(#1)	Exp(#2)	Exp(#3)	AVRG	SD	SEM
											WT - 0 nM	11337.6	17630.4	20431.2	1	1	1	1	0	0
											WT - 25 nM	12880.6	23852.4	24439.1	1.1361	1.35291	1.19616	1.22839	0.111944	0.0646307
											WT - 50 nM	15900.2	22242.2	25366.5	1.40243	1.26158	1.24156	1.30186	0.0876721	0.0506175
											WT - 100 nM	25083.9	48118.1	48711.6	2.21245	2.72927	2.38418	2.44196	0.263212	0.151966
											F705A - 0 nM	11692.1	17892.9	19946.5	1.03126	1.01489	0.976276	1.00748	0.0282339	0.0163008
											F705A - 25 nM	15194.9	32894.6	37659.1	1.34022	1.86579	1.84321	1.68308	0.297135	0.171551
											F705A - 50 nM	19675.8	36853.1	42657.6	1.73544	2.09032	2.08787	1.97121	0.204182	0.117885
											F705A - 100 nM	22298	39688.2	44381.2	1.96673	2.25112	2.17223	2.13003	0.146819	0.0847657
											R702Y/T704 - 0 nM	10526.1	17878.7	21518.1	0.928421	1.01408	1.05319	0.998566	0.0638177	0.0368451
											R702Y/T704 - 25 nM	10385.5	17800.7	22355	0.916021	1.00966	1.09416	1.00661	0.0891074	0.0514462
											R702Y/T704 - 50 nM	12666.2	20647.4	22113.7	1.11718	1.17112	1.08235	1.12355	0.0447299	0.0258248
											R702Y/T704 - 100 nM	18574.6	25176.6	28349.8	1.63832	1.42802	1.38757	1.48464	0.134619	0.0777224
											Graphs plotted in Prism 9 version 9.4.1

## Sheet: Fig 4. f
	pIR (Y1150) - Upper bands												pIR (Y1150/Y1151) - Upper bands
			Band intensity			Fold of basal									Band intensity			Fold of basal
	Combination	Insulin	Exp(#1)	Exp(#2)	Exp(#3)	Exp(#1)	Exp(#2)	Exp(#3)	AVRG	SD	SEM		Mutant combination	Insulin	Exp(#1)	Exp(#2)	Exp(#3)	Exp(#1)	Exp(#2)	Exp(#3)	AVRG	SD	SEM
	WT + YFP	-	23240	19747.3	13281.5	1	1	1	1	0	0		WT + YFP	-	14340.1	7788.35	6682.4	1	1	1	1	0	0
	WT + YFP	+	54056.6	59336.2	43173.2	2.32602	3.00478	3.25062	2.86047	0.478895	0.27649		WT + YFP	+	54301.6	34596.4	43229.3	3.7867	4.44207	6.46914	4.8993	1.39845	0.807396
	F64A + F64A/YFP	-	23340.1	20072.1	11754.8	1.00431	1.01645	0.88505	0.968601	0.0726114	0.0419222		F64A + F64A/YFP	-	15567.8	8478.64	6631.28	1.08561	1.08863	0.99235	1.05553	0.0547378	0.0316029
	F64A + F64A/YFP	+	19610.9	19557.6	13215.2	0.843845	0.990393	0.995009	0.943082	0.0859733	0.0496367		F64A + F64A/YFP	+	15794.8	7823.57	6530.81	1.10144	1.00452	0.977316	1.02776	0.0652451	0.0376693
	WT + F64A/YFP	-	21040.2	21489.5	14515.9	0.905346	1.08823	1.09294	1.02884	0.106972	0.0617606		WT + F64A/YFP	-	16556	7616.35	6723.1	1.15452	0.977916	1.00609	1.04618	0.0948824	0.0547804
	WT + F64A/YFP	+	36804.3	39743.4	35781	1.58366	2.0126	2.69404	2.09677	0.559955	0.32329		WT + F64A/YFP	+	29326.3	17645.9	19152.3	2.04506	2.26568	2.86608	2.39227	0.4249	0.245316
	R702Y/T704W + R702Y/T704W/YFP	-	23253.1	20951	14086.5	1.00056	1.06096	1.06061	1.04071	0.0347665	0.0200725		R702Y/T704W + R702Y/T704W/YFP	-	16423.7	8190.57	6275.4	1.1453	1.05164	0.939094	1.04535	0.103246	0.0596093
	R702Y/T704W + R702Y/T704W/YFP	+	15711.5	21737.1	15406.9	0.676053	1.10076	1.16003	0.978949	0.263983	0.152411		R702Y/T704W + R702Y/T704W/YFP	+	15196.1	8429.05	6949.52	1.05969	1.08226	1.03997	1.06064	0.0211615	0.0122176
	WT + R702Y/T704W/YFP	-	20653.3	21382.2	11701.2	0.888697	1.08279	0.881012	0.950833	0.114343	0.0660159		WT + R702Y/T704W/YFP	-	15230.4	8316.17	6837.86	1.06208	1.06777	1.02326	1.05104	0.0242217	0.0139844
	WT + R702Y/T704W/YFP	+	39133.5	43310.2	29982	1.68389	2.19322	2.25742	2.04484	0.314239	0.181426		WT + R702Y/T704W/YFP	+	47260.5	27250.1	38267.5	3.29569	3.49883	5.72661	4.17371	1.34868	0.778662
	Graphs plotted in Prism 9 version 9.4.1

## Sheet: Fig 5. b
		pIR (Y1150)												pIR (Y1150/Y1151)
				Band intensity			Fold of basal									Band intensity			Fold of basal
				Exp(#1)	Exp(#2)	Exp(#3)	Exp(#1)	Exp(#2)	Exp(#3)	AVRG	SD	SEM				Exp(#1)	Exp(#2)	Exp(#3)	Exp(#1)	Exp(#2)	Exp(#3)	AVRG	SD	SEM
		WT	NT	4696.26	4091.55	3265.3	1	1	1	1	0	0		WT	NT	5885.03	5765.45	6036.98	1	1	1	1	0	0
		WT	Ins 50nM	44992.9	44803.6	27298.2	9.58058	10.9503	8.36006	9.63031	1.29583	0.748148		WT	Ins 50nM	44331.6	42393	44091.5	7.53293	7.35295	7.30357	7.39648	0.120722	0.0696987
		WT	A62 25nM	14177.5	8897.15	5681.91	3.01889	2.17452	1.74009	2.31117	0.650263	0.375429		WT	A62 25nM	7391.15	7889.03	8098.69	1.25592	1.36833	1.34151	1.32192	0.0587079	0.033895
		WT	A62 50 nM	25123.4	19002.8	12235.2	5.34968	4.64441	3.74703	4.58037	0.803239	0.46375		WT	A62 50 nM	9177.74	8343.74	10262	1.55951	1.4472	1.69985	1.56885	0.126587	0.0730849
		WT	A62 100 nM	25177.2	23119.1	21091	5.36111	5.65045	6.45913	5.82357	0.56911	0.328576		WT	A62 100 nM	8787.86	8034.74	7636.28	1.49326	1.3936	1.26492	1.38392	0.114477	0.0660935
		WT	A62 200nM	26442.7	23547.8	25599.6	5.63059	5.75523	7.83989	6.40857	1.24112	0.716562		WT	A62 200nM	9338.57	8619.2	7993.15	1.58683	1.49498	1.32403	1.46861	0.13337	0.0770011
		WT	NT	7777.08	8760.74	10624.3	1.65602	2.14118	3.2537	2.3503	0.819113	0.472915		WT	NT	6600.74	5949.2	5923.69	1.12161	1.03187	0.981234	1.04491	0.0710925	0.0410453
		IRLinker	Ins 50nM	36436.1	40340.9	26030	7.75854	9.85958	7.9717	8.52994	1.15642	0.66766		IRLinker	Ins 50nM	28961.9	22431.2	28153.2	4.92127	3.89062	4.66346	4.49178	0.536346	0.30966
		IRLinker	A62 25nM	31097.2	19482.1	13752.2	6.62171	4.76155	4.2116	5.19828	1.26302	0.729203		IRLinker	A62 25nM	12050.2	7739.15	7405.86	2.04759	1.34233	1.22675	1.53889	0.444323	0.25653
		IRLinker	A62 50 nM	39519.6	30091.1	17379.3	8.41514	7.35445	5.32242	7.03067	1.57158	0.90735		IRLinker	A62 50 nM	11156.7	7886.2	7982.28	1.89578	1.36784	1.32223	1.52862	0.318791	0.184054
		IRLinker	A62 100 nM	40580.4	35756.9	35441.4	8.64101	8.73922	10.8539	9.41139	1.25025	0.721834		IRLinker	A62 100 nM	9316.2	7585.33	8294.4	1.58303	1.31565	1.37393	1.42421	0.140602	0.0811764
		IRLinker	A62 200nM	45435.8	41306.8	40177	9.6749	10.0956	12.3042	10.6916	1.41234	0.815414		IRLinker	A62 200nM	10599.9	6465.67	8125.81	1.80116	1.12145	1.34601	1.42287	0.34631	0.199942
		Graphs plotted in Prism 9 version 9.4.1

## Sheet: Fig 5. d
		pIR (Y1150)												pIR (Y1150/Y1151)
				Band intensity			Fold of basal									Band intensity			Fold of basal
				Exp(#1)	Exp(#2)	Exp(#3)	Exp(#1)	Exp(#2)	Exp(#3)	AVRG	SD	SEM				Exp(#1)	Exp(#2)	Exp(#3)	Exp(#1)	Exp(#2)	Exp(#3)	AVRG	SD	SEM
		WT	NT	2308.06	2722.94	2529.6	1	1	1	1	0	0		WT	NT	1462.01	1889.48	1573.84	1	1	1	1	0	0
		WT	Ins 6.25 nM	8738.57	10069.9	8576.91	3.78611	3.69816	3.39062	3.62496	0.207654	0.119889		WT	Ins 6.25 nM	5297.5	6071.15	5298.79	3.62343	3.21314	3.36679	3.40112	0.207288	0.119678
		WT	Ins 25 nM	17439.9	26075.5	17334.3	7.55609	9.57623	6.85258	7.99497	1.41387	0.816298		WT	Ins 25 nM	11299.7	13507.7	11998.4	7.7289	7.1489	7.62367	7.50049	0.308995	0.178398
		WT	Ins 100 nM	36037.9	47225.1	34775.6	15.6139	17.3434	13.7475	15.5683	1.79841	1.03831		WT	Ins 100 nM	25247.2	24415.9	22482.9	17.2688	12.9221	14.2853	14.8254	2.22311	1.28351
		WT	A62 400 nM	21867.7	18464.7	20782.3	9.47448	6.78116	8.21564	8.15709	1.34762	0.778047		WT	A62 400 nM	4080.33	3341.5	3530.72	2.7909	1.76848	2.24338	2.26758	0.51164	0.295395
		WT	A62 2uM	21926.9	18891.8	22654.3	9.50015	6.938	8.95568	8.46461	1.34982	0.77932		WT	A62 2uM	3796.13	3631.91	3709.84	2.59651	1.92218	2.35719	2.29196	0.341867	0.197377
		Y972A	NT	2753.53	2719.48	3231.3	1.193	0.998728	1.2774	1.15638	0.1429	0.0825036		Y972A	NT	2877.2	2177.26	2765.89	1.96798	1.15231	1.75741	1.6259	0.423441	0.244474
		Y972A	Ins 6.25 nM	10196.1	8927.98	11387	4.41759	3.2788	4.5015	4.06597	0.682993	0.394326		Y972A	Ins 6.25 nM	12045.4	9890.91	10081.2	8.23895	5.23474	6.40545	6.62638	1.51424	0.87425
		Y972A	Ins 25 nM	22036.7	22214.8	23025.3	9.5477	8.15839	9.10235	8.93615	0.709412	0.409579		Y972A	Ins 25 nM	26286.4	25874.6	24016.4	17.9796	13.694	15.2597	15.6445	2.16853	1.252
		Y972A	Ins 100 nM	46527.4	45132.5	45555	20.1586	16.5749	18.0088	18.2474	1.80374	1.04139		Y972A	Ins 100 nM	45510.1	46185.2	43959.8	31.1284	24.4434	27.9315	27.8344	3.34357	1.93041
		Y972A	A62 400 nM	45780	34352.8	41474.8	19.8348	12.6161	16.3958	16.2822	3.61071	2.08465		Y972A	A62 400 nM	17939.9	12342.6	16462.2	12.2707	6.53227	10.4599	9.75426	2.93355	1.69368
		Y972A	A62 2uM	51314.5	36985.2	40178.2	22.2327	13.5828	15.8832	17.2329	4.48012	2.5866		Y972A	A62 2uM	18358.1	16675.5	19644.4	12.5567	8.82547	12.4818	11.288	2.13296	1.23147
		Graphs plotted in Prism 9 version 9.4.1

## Sheet: Suppl Fig 10. c, d
		pIR (Y1150)												pIR (Y1150/Y1151)
				Band intensity			Fold of basal									Band intensity			Fold of basal
				Exp(#1)	Exp(#2)	Exp(#3)	Exp(#1)	Exp(#2)	Exp(#3)	AVRG	SD	SEM				Exp(#1)	Exp(#2)	Exp(#3)	Exp(#1)	Exp(#2)	Exp(#3)	AVRG	SD	SEM
		WT	NT	4353.01	5311.67	4144.77	1	1	1	1	0	0		WT	NT	4258.13	4300.89	2820.72	1	1	1	1	0	0
		WT	Ins 10 nM	17955.3	38228.7	35546.3	4.12481	7.19711	8.57618	6.6327	2.27873	1.31562		WT	Ins 10 nM	23113.2	18594	18955.9	5.428	4.3233	6.72022	5.49051	1.19968	0.692638
		WT	Ins 30 nM	28978.3	48825.5	46174.7	6.65707	9.19212	11.1405	8.99656	2.24809	1.29793		WT	Ins 30 nM	36043.7	34101.4	32447.3	8.46468	7.92893	11.5032	9.29893	1.92765	1.11293
		WT	Ins 100 nM	40580.9	58769.5	51839.7	9.32248	11.0642	12.5073	10.9647	1.59472	0.920712		WT	Ins 100 nM	47833.9	47670.4	39837.6	11.2335	11.0838	14.1232	12.1469	1.71319	0.989113
		V99R/ V173R/V604R/S802R	NT	4667.72	5341.26	3775.01	1.0723	1.00557	0.910789	0.996219	0.0811586	0.046857		V99R/ V173R/V604R/S802R	NT	4811.01	5244.67	2946.38	1.12984	1.21944	1.04455	1.13128	0.0874538	0.0504915
		V99R/ V173R/V604R/S802R	Ins 10 nM	16376.9	34633.3	29548.6	3.76219	6.52022	7.12912	5.80385	1.79414	1.03585		V99R/ V173R/V604R/S802R	Ins 10 nM	15603.2	14744.9	11579.9	3.66433	3.42833	4.10529	3.73265	0.343612	0.198385
		V99R/ V173R/V604R/S802R	Ins 30 nM	28011.3	47578.5	43960.7	6.43493	8.95735	10.6063	8.66619	2.10087	1.21294		V99R/ V173R/V604R/S802R	Ins 30 nM	25543.7	22733.2	17640.2	5.99881	5.28568	6.25378	5.84609	0.501791	0.289709
		V99R/ V173R/V604R/S802R	Ins 100 nM	44028.7	53855.1	47937.9	10.1145	10.139	11.5659	10.6065	0.830957	0.479753		V99R/ V173R/V604R/S802R	Ins 100 nM	40097.3	36327	22280.2	9.41664	8.44639	7.89875	8.58726	0.76869	0.443803
		Graphs plotted in Prism 9 version 9.4.1

## Sheet: Suppl Fig 10. f, g
	pIR (Y1150)													pIR (Y1150/Y1151)
			Band intensity			Fold of basal										Band intensity			Fold of basal
			Exp(#1)	Exp(#2)	Exp(#3)	Exp(#1)	Exp(#2)	Exp(#3)	AVRG	SD	SEM					Exp(#1)	Exp(#2)	Exp(#3)	Exp(#1)	Exp(#2)	Exp(#3)	AVRG	SD	SEM
	WT	NT	4579.28	5527.79	3733.94	1	1	1	1	0	0			WT	NT	2430.55	5336.74	2007.55	1	1	1	1	0	0
	WT	Ins 6.25 nM	19410.3	20306.7	12355.1	4.23874	3.67357	3.30886	3.74039	0.468527	0.270504			WT	Ins 6.25 nM	10874.9	24330.9	8891.08	4.47424	4.55914	4.42883	4.4874	0.0661446	0.0381886
	WT	Ins 25 nM	28581.1	27395.6	19033.1	6.24139	4.95597	5.09732	5.43156	0.704885	0.406966			WT	Ins 25 nM	18893.9	36165.9	12365.5	7.7735	6.77678	6.1595	6.90326	0.814397	0.470193
	WT	Ins 100 nM	36089.5	37360.1	31198.9	7.88104	6.7586	8.35549	7.66504	0.820065	0.473465			WT	Ins 100 nM	34705.4	45336.5	24894.9	14.2789	8.49517	12.4007	11.7249	2.95047	1.70345
	WT	A62 400 nM	48208.1	44927.4	37989.2	10.5275	8.12756	10.174	9.60968	1.29566	0.748052			WT	A62 400 nM	37765.4	53330.3	32821.6	15.5378	9.99306	16.3491	13.96	3.45934	1.99725
	WT	A62 2uM	52777.9	50450	36914.6	11.5254	9.12661	9.88624	10.1794	1.22596	0.707809			WT	A62 2uM	41082.3	52390.6	31875.6	16.9025	9.81697	15.8779	14.1991	3.82946	2.21094
	Y972A	NT	18918.2	16176.1	10326.4	4.13127	2.92631	2.76554	3.27438	0.746433	0.430953			Y972A	NT	6836.91	5093.79	2053.01	2.81291	0.954476	1.02265	1.59668	1.05384	0.608434
	Y972A	Ins 6.25 nM	22878.2	18268.6	12217.5	4.99602	3.30486	3.27201	3.85763	0.986013	0.569275			Y972A	Ins 6.25 nM	9556.62	13006.1	5733.79	3.93188	2.43709	2.85612	3.07503	0.771065	0.445175
	Y972A	Ins 25 nM	32499.2	24266.2	17200.8	7.09701	4.38985	4.6066	5.36449	1.50432	0.868518			Y972A	Ins 25 nM	12126.6	18584.7	8059.5	4.98923	3.4824	4.0146	4.16208	0.764163	0.44119
	Y972A	Ins 100 nM	36668.2	31226.2	24028.4	8.00742	5.64894	6.43512	6.69716	1.20087	0.693325			Y972A	Ins 100 nM	17370.3	20792.9	9084.2	7.14665	3.89619	4.52503	5.18929	1.72404	0.995375
	Y972A	A62 400 nM	41752.7	36640.8	27652.9	9.11775	6.62846	7.40582	7.71735	1.27355	0.735283			Y972A	A62 400 nM	22761.3	19741.5	10461.9	9.36467	3.69916	5.21129	6.09171	2.93357	1.6937
	Y972A	A62 2uM	51834.1	42904.6	35886.6	11.3193	7.76163	9.61092	9.56394	1.77929	1.02728			Y972A	A62 2uM	29784.9	34147.3	14401.5	12.2544	6.39854	7.17368	8.60887	3.18081	1.83644
	Graphs plotted in Prism 9 version 9.4.1
